# Supplementary material for: 1H-Indole-3-carbaldehyde
Source: Acta Crystallogr Sect E Struct Rep Online. 2012 Oct 13;68(Pt 11):o3135. doi: 10.1107/S1600536812040573 (PMC3515237; doi:10.1107/S1600536812040573)
Supplement: Supplementary file 1 [file e-68-o3135-sup1.cif]

##############################################################################
#                                                                            #
# This CIF contains the data in a paper accepted for publication in          #
# Acta Crystallographica Section E. It conforms to the requirements of       #
# Notes for Authors for Acta Crystallographica Section E, and has been       #
# peer reviewed under the auspices of the IUCr Commission on Journals.       #
#                                                                            #
# Full details of the Crystallographic Information File format               #
# are given in the paper "The Crystallographic Information File (CIF):       #
# a New Standard Archive File for Crystallography" by S. R. Hall, F. H.      #
# Allen and I. D. Brown [Acta Cryst. (1991), A47, 655-685].                  #
#                                                                            #
# The current version of the core CIF dictionary is obtainable from          #
# ftp://ftp.iucr.org/pub/cif_core.dic.                                       #
#                                                                            #
# Software is freely available for graphical display of the structure(s)     #
# in this CIF. For information consult the CIF software page                 #
# http://www.iucr.org/resources/cif/software.                                #
#                                                                            #
# This file may be used for bona fide research purposes within the           #
# scientific community so long as proper attribution is given to the journal # 
# article from which it was obtained.                                        #
#                                                                            #
##############################################################################
data_I
_audit_creation_method     SHELXL-97
_chemical_name_systematic
;
1<i>H</i>-Indole-3-carbaldehyde
;
_chemical_name_common     ?
_chemical_formula_moiety     'C9 H7 N O'
_chemical_formula_sum     'C9 H7 N O'
_chemical_formula_iupac     'C9 H7 N O'
_chemical_formula_weight     145.16
_chemical_melting_point     ?
_symmetry_cell_setting     orthorhombic
_symmetry_space_group_name_H-M     'P c a 21'
_symmetry_space_group_name_Hall     'P 2c -2ac'
loop_
    _symmetry_equiv_pos_as_xyz
    'x, y, z'
    '-x, -y, z+1/2'
    '-x+1/2, y, z+1/2'
    'x+1/2, -y, z'
_cell_length_a     14.0758(9)
_cell_length_b     5.8059(4)
_cell_length_c     8.6909(5)
_cell_angle_alpha     90.00
_cell_angle_beta     90.00
_cell_angle_gamma     90.00
_cell_volume     710.24(8)
_cell_formula_units_Z     4
_cell_measurement_reflns_used     ?
_cell_measurement_theta_min     ?
_cell_measurement_theta_max     ?
_cell_measurement_temperature     293(2)
_exptl_crystal_description     block
_exptl_crystal_colour     colourless
_exptl_crystal_size_max     0.30
_exptl_crystal_size_mid     0.20
_exptl_crystal_size_min     0.20
_exptl_crystal_density_diffrn     1.357
_exptl_crystal_density_meas     ?
_exptl_crystal_density_method     'not measured'
_exptl_crystal_F_000     304
_exptl_absorpt_coefficient_mu     0.090
_exptl_absorpt_correction_type     none
_exptl_absorpt_correction_T_min     0.9735
_exptl_absorpt_correction_T_max     0.9822
_exptl_special_details     ?
_diffrn_ambient_temperature     293(2)
_diffrn_radiation_type     MoK\a
_diffrn_radiation_wavelength     0.71073
_diffrn_radiation_source     'fine-focus sealed tube'
_diffrn_radiation_monochromator     graphite
_diffrn_measurement_device_type     'Bruker Kappa APEXII CCD'
_diffrn_measurement_method     '\w and \f scan'
_diffrn_detector_area_resol_mean     ?
_diffrn_reflns_number     3791
_diffrn_reflns_av_R_equivalents     0.0239
_diffrn_reflns_av_sigmaI/netI     0.0206
_diffrn_reflns_theta_min     2.89
_diffrn_reflns_theta_max     26.47
_diffrn_reflns_theta_full     26.47
_diffrn_measured_fraction_theta_max     0.995
_diffrn_measured_fraction_theta_full     0.995
_diffrn_reflns_limit_h_min     -17
_diffrn_reflns_limit_h_max     16
_diffrn_reflns_limit_k_min     -6
_diffrn_reflns_limit_k_max     7
_diffrn_reflns_limit_l_min     -10
_diffrn_reflns_limit_l_max     8
_diffrn_standards_number     ?
_diffrn_standards_interval_count     ?
_diffrn_standards_interval_time     ?
_diffrn_standards_decay_%     ?
_refine_special_details
;
Refinement of <i>F</i>^2^ against ALL reflections. The weighted <i>R</i>-factor
<i>wR</i> and goodness of fit <i>S</i> are based on <i>F</i>^2^, conventional
<i>R</i>-factors <i>R</i> are based on <i>F</i>, with <i>F</i> set to zero for
negative <i>F</i>^2^. The threshold expression of <i>F</i>^2^ >
\s(<i>F</i>^2^) is used only for calculating <i>R</i>-factors(gt) <i>etc</i>.
and is not relevant to the choice of reflections for refinement.
<i>R</i>-factors based on <i>F</i>^2^ are statistically about twice as large
as those based on <i>F</i>, and <i>R</i>- factors based on ALL data will be
even larger.
;
_reflns_number_total     775
_reflns_number_gt     699
_reflns_threshold_expression     >2sigma(I)
_refine_ls_structure_factor_coef     Fsqd
_refine_ls_matrix_type     full
_refine_ls_R_factor_all     0.0333
_refine_ls_R_factor_gt     0.0287
_refine_ls_wR_factor_gt     0.0659
_refine_ls_wR_factor_ref     0.0689
_refine_ls_goodness_of_fit_ref     1.077
_refine_ls_restrained_S_all     1.076
_refine_ls_number_reflns     775
_refine_ls_number_parameters     109
_refine_ls_number_restraints     1
_refine_ls_hydrogen_treatment     mixed
_refine_ls_weighting_scheme     calc
_refine_ls_weighting_details
         'calc w=1/[\s^2^(Fo^2^)+(0.0297P)^2^+0.0895P] where P=(Fo^2^+2Fc^2^)/3'
_atom_sites_solution_hydrogens     geom
_atom_sites_solution_primary     direct
_atom_sites_solution_secondary     difmap
_refine_ls_shift/su_max     0.002
_refine_ls_shift/su_mean     0.001
_refine_diff_density_max     0.105
_refine_diff_density_min     -0.093
_refine_ls_extinction_method     SHELXL
_refine_ls_extinction_coef     0.031(5)
_refine_ls_extinction_expression
                                  'Fc^*^=kFc[1+0.001xFc^2^\l^3^/sin(2\q)]^-1/4^'
loop_
    _atom_type_symbol
    _atom_type_description
    _atom_type_scat_dispersion_real
    _atom_type_scat_dispersion_imag
    _atom_type_scat_source
    'C' 'C' 0.0033 0.0000
                         'International Tables Vol C Tables 4.2.6.8 and 6.1.1.4'
    'H' 'H' 0.0000 0.0000
                         'International Tables Vol C Tables 4.2.6.8 and 6.1.1.4'
    'N' 'N' 0.0061 0.0000
                         'International Tables Vol C Tables 4.2.6.8 and 6.1.1.4'
    'O' 'O' 0.0106 0.0000
                         'International Tables Vol C Tables 4.2.6.8 and 6.1.1.4'
_computing_data_collection     'APEX2 (Bruker, 2004)'
_computing_cell_refinement     'APEX2 and SAINT (Bruker, 2004)'
_computing_data_reduction     'SAINT and XPREP (Bruker, 2004)'
_computing_structure_solution     'SHELXS97 (Sheldrick, 2008)'
_computing_structure_refinement     'SHELXL97 (Sheldrick, 2008)'
_computing_molecular_graphics     'PLATON (Spek, 2009)'
_computing_publication_material     'PLATON (Spek, 2009)'
loop_
    _atom_site_type_symbol
    _atom_site_label
    _atom_site_fract_x
    _atom_site_fract_y
    _atom_site_fract_z
    _atom_site_U_iso_or_equiv
    _atom_site_adp_type
    _atom_site_calc_flag
    _atom_site_refinement_flags
    _atom_site_occupancy
    _atom_site_symmetry_multiplicity
    _atom_site_disorder_assembly
    _atom_site_disorder_group
    C C1 0.76788(16) 0.4092(3) -0.0642(3) 0.0443(5) Uani d . 1 1 . .
    C C2 0.72368(14) 0.2453(4) 0.0341(3) 0.0401(5) Uani d . 1 1 . .
    C C3 0.76781(17) 0.0501(4) 0.0871(3) 0.0489(6) Uani d . 1 1 . .
    H H3 0.8297 0.0074 0.0628 0.059 Uiso calc R 1 1 . .
    C C4 0.62446(14) 0.0451(3) 0.1907(3) 0.0418(5) Uani d . 1 1 . .
    C C5 0.54556(17) -0.0080(4) 0.2797(3) 0.0500(6) Uani d . 1 1 . .
    H H5 0.5427 -0.1430 0.3371 0.060 Uiso calc R 1 1 . .
    C C6 0.47250(16) 0.1462(4) 0.2795(3) 0.0535(6) Uani d . 1 1 . .
    H H6 0.4189 0.1166 0.3388 0.064 Uiso calc R 1 1 . .
    C C7 0.47646(15) 0.3467(4) 0.1924(3) 0.0526(6) Uani d . 1 1 . .
    H H7 0.4255 0.4487 0.1951 0.063 Uiso calc R 1 1 . .
    C C8 0.55405(16) 0.3976(4) 0.1024(3) 0.0449(5) Uani d . 1 1 . .
    H H8 0.5555 0.5310 0.0433 0.054 Uiso calc R 1 1 . .
    C C9 0.63026(14) 0.2450(3) 0.1019(2) 0.0370(5) Uani d . 1 1 . .
    N N1 0.70988(14) -0.0700(3) 0.1783(2) 0.0510(5) Uani d . 1 1 . .
    O O1 0.72964(12) 0.5795(2) -0.1176(2) 0.0565(5) Uani d . 1 1 . .
    H H1 0.8360(16) 0.376(4) -0.086(3) 0.054(6) Uiso d . 1 1 . .
    H H1A 0.7253(17) -0.204(4) 0.233(4) 0.073(8) Uiso d . 1 1 . .
loop_
    _atom_site_aniso_label
    _atom_site_aniso_U_11
    _atom_site_aniso_U_22
    _atom_site_aniso_U_33
    _atom_site_aniso_U_12
    _atom_site_aniso_U_13
    _atom_site_aniso_U_23
    C1 0.0516(13) 0.0432(10) 0.0382(12) -0.0002(9) 0.0027(11) -0.0014(10)
    C2 0.0514(11) 0.0368(9) 0.0323(10) 0.0032(9) 0.0004(9) 0.0009(8)
    C3 0.0557(14) 0.0476(11) 0.0435(14) 0.0109(11) 0.0050(11) 0.0022(10)
    C4 0.0557(12) 0.0341(9) 0.0354(11) -0.0017(8) -0.0038(10) 0.0013(10)
    C5 0.0666(14) 0.0435(12) 0.0399(13) -0.0135(11) -0.0021(12) 0.0050(10)
    C6 0.0499(13) 0.0624(14) 0.0484(14) -0.0136(11) 0.0036(11) -0.0011(12)
    C7 0.0466(12) 0.0576(13) 0.0536(15) 0.0036(10) -0.0017(12) -0.0041(14)
    C8 0.0512(12) 0.0406(10) 0.0428(13) 0.0013(9) -0.0046(11) 0.0037(9)
    C9 0.0473(11) 0.0344(10) 0.0293(10) -0.0027(8) -0.0052(9) -0.0017(8)
    N1 0.0680(12) 0.0395(9) 0.0455(11) 0.0102(8) 0.0016(10) 0.0113(10)
    O1 0.0658(11) 0.0442(8) 0.0596(11) -0.0002(7) 0.0058(8) 0.0163(8)
_geom_special_details
;
All e.s.d.'s (except the e.s.d. in the dihedral angle between two l.s. planes)
are estimated using the full covariance matrix. The cell e.s.d.'s are taken
into account individually in the estimation of e.s.d.'s in distances, angles
and torsion angles; correlations between e.s.d.'s in cell parameters are only
used when they are defined by crystal symmetry. An approximate (isotropic)
treatment of cell e.s.d.'s is used for estimating e.s.d.'s involving l.s.
planes.
;
loop_
    _geom_bond_atom_site_label_1
    _geom_bond_atom_site_label_2
    _geom_bond_site_symmetry_2
    _geom_bond_distance
    _geom_bond_publ_flag
    C1 O1 . 1.218(2) ?
    C1 C2 . 1.422(3) ?
    C1 H1 . 1.00(2) ?
    C2 C3 . 1.372(3) ?
    C2 C9 . 1.441(3) ?
    C3 N1 . 1.334(3) ?
    C3 H3 . 0.9300 ?
    C4 N1 . 1.380(3) ?
    C4 C5 . 1.388(3) ?
    C4 C9 . 1.396(3) ?
    C5 C6 . 1.363(3) ?
    C5 H5 . 0.9300 ?
    C6 C7 . 1.390(3) ?
    C6 H6 . 0.9300 ?
    C7 C8 . 1.375(3) ?
    C7 H7 . 0.9300 ?
    C8 C9 . 1.391(3) ?
    C8 H8 . 0.9300 ?
    N1 H1A . 0.94(2) ?
loop_
    _geom_angle_atom_site_label_1
    _geom_angle_atom_site_label_2
    _geom_angle_atom_site_label_3
    _geom_angle_site_symmetry_1
    _geom_angle_site_symmetry_3
    _geom_angle
    _geom_angle_publ_flag
    O1 C1 C2 . . 125.4(2) ?
    O1 C1 H1 . . 120.6(14) ?
    C2 C1 H1 . . 114.0(14) ?
    C3 C2 C1 . . 123.8(2) ?
    C3 C2 C9 . . 105.93(19) ?
    C1 C2 C9 . . 130.22(19) ?
    N1 C3 C2 . . 110.8(2) ?
    N1 C3 H3 . . 124.6 ?
    C2 C3 H3 . . 124.6 ?
    N1 C4 C5 . . 129.30(19) ?
    N1 C4 C9 . . 107.95(18) ?
    C5 C4 C9 . . 122.65(19) ?
    C6 C5 C4 . . 117.2(2) ?
    C6 C5 H5 . . 121.4 ?
    C4 C5 H5 . . 121.4 ?
    C5 C6 C7 . . 121.4(2) ?
    C5 C6 H6 . . 119.3 ?
    C7 C6 H6 . . 119.3 ?
    C8 C7 C6 . . 121.4(2) ?
    C8 C7 H7 . . 119.3 ?
    C6 C7 H7 . . 119.3 ?
    C7 C8 C9 . . 118.5(2) ?
    C7 C8 H8 . . 120.7 ?
    C9 C8 H8 . . 120.7 ?
    C8 C9 C4 . . 118.84(19) ?
    C8 C9 C2 . . 134.75(19) ?
    C4 C9 C2 . . 106.31(18) ?
    C3 N1 C4 . . 109.04(17) ?
    C3 N1 H1A . . 126.4(16) ?
    C4 N1 H1A . . 124.4(16) ?
loop_
    _geom_torsion_atom_site_label_1
    _geom_torsion_atom_site_label_2
    _geom_torsion_atom_site_label_3
    _geom_torsion_atom_site_label_4
    _geom_torsion_site_symmetry_1
    _geom_torsion_site_symmetry_2
    _geom_torsion_site_symmetry_3
    _geom_torsion_site_symmetry_4
    _geom_torsion
    _geom_torsion_publ_flag
    O1 C1 C2 C3 . . . . 177.2(2) ?
    O1 C1 C2 C9 . . . . -4.9(4) ?
    C1 C2 C3 N1 . . . . 179.3(2) ?
    C9 C2 C3 N1 . . . . 1.0(3) ?
    N1 C4 C5 C6 . . . . 175.0(2) ?
    C9 C4 C5 C6 . . . . -0.9(3) ?
    C4 C5 C6 C7 . . . . 0.7(4) ?
    C5 C6 C7 C8 . . . . 0.3(4) ?
    C6 C7 C8 C9 . . . . -1.1(3) ?
    C7 C8 C9 C4 . . . . 0.9(3) ?
    C7 C8 C9 C2 . . . . -174.8(2) ?
    N1 C4 C9 C8 . . . . -176.6(2) ?
    C5 C4 C9 C8 . . . . 0.1(3) ?
    N1 C4 C9 C2 . . . . 0.2(2) ?
    C5 C4 C9 C2 . . . . 176.9(2) ?
    C3 C2 C9 C8 . . . . 175.3(2) ?
    C1 C2 C9 C8 . . . . -2.8(4) ?
    C3 C2 C9 C4 . . . . -0.7(2) ?
    C1 C2 C9 C4 . . . . -178.9(2) ?
    C2 C3 N1 C4 . . . . -0.8(3) ?
    C5 C4 N1 C3 . . . . -176.0(2) ?
    C9 C4 N1 C3 . . . . 0.4(2) ?
loop_
    _geom_hbond_atom_site_label_D
    _geom_hbond_atom_site_label_H
    _geom_hbond_atom_site_label_A
    _geom_hbond_site_symmetry_A
    _geom_hbond_distance_DH
    _geom_hbond_distance_HA
    _geom_hbond_distance_DA
    _geom_hbond_angle_DHA
    _geom_hbond_publ_flag
    N1 H1A O1 3_645 0.94(3) 1.92(3) 2.831(2) 165(3) yes
_iucr_refine_instructions_details
;
TITL N90 in Pca2(1)
CELL  0.71073  14.0758   5.8059   8.6909   90.000   90.000   90.000
ZERR     4.00   0.0009   0.0004   0.0005    0.000    0.000    0.000
LATT  -1
SYMM  - X, - Y, 1/2 + Z
SYMM  1/2 - X,   Y, 1/2 + Z
SYMM  1/2 + X, - Y,   Z
SFAC  C    H    N    O
UNIT  36 28 4 4
MERG   4
BOND $H
SIZE     0.20   0.20   0.30
L.S.   5
acta
CONF
more 3
WGHT    0.029700    0.089500
EXTI    0.031460
FVAR       1.30249
C1    1    0.767879    0.409249   -0.064250    11.00000    0.05157    0.04325 =
         0.03819   -0.00140    0.00274   -0.00022
C2    1    0.723681    0.245304    0.034052    11.00000    0.05135    0.03677 =
         0.03225    0.00092    0.00044    0.00320
C3    1    0.767814    0.050117    0.087100    11.00000    0.05569    0.04758 =
         0.04349    0.00219    0.00496    0.01087
AFIX  43
H3    2    0.829689    0.007357    0.062768    11.00000   -1.20000
AFIX   0
C4    1    0.624457    0.045085    0.190749    11.00000    0.05572    0.03414 =
         0.03539    0.00131   -0.00381   -0.00168
C5    1    0.545563   -0.007978    0.279730    11.00000    0.06661    0.04348 =
         0.03987    0.00495   -0.00213   -0.01348
AFIX  43
H5    2    0.542655   -0.143012    0.337098    11.00000   -1.20000
AFIX   0
C6    1    0.472502    0.146196    0.279496    11.00000    0.04986    0.06237 =
         0.04837   -0.00106    0.00355   -0.01361
AFIX  43
H6    2    0.418900    0.116553    0.338843    11.00000   -1.20000
AFIX   0
C7    1    0.476465    0.346707    0.192422    11.00000    0.04661    0.05758 =
         0.05363   -0.00413   -0.00170    0.00357
AFIX  43
H7    2    0.425546    0.448706    0.195057    11.00000   -1.20000
AFIX   0
C8    1    0.554052    0.397608    0.102427    11.00000    0.05122    0.04057 =
         0.04276    0.00369   -0.00455    0.00133
AFIX  43
H8    2    0.555541    0.531032    0.043264    11.00000   -1.20000
AFIX   0
C9    1    0.630265    0.244977    0.101895    11.00000    0.04731    0.03440 =
         0.02933   -0.00168   -0.00523   -0.00267
N1    3    0.709881   -0.069968    0.178331    11.00000    0.06797    0.03950 =
         0.04548    0.01129    0.00163    0.01018
O1    4    0.729642    0.579549   -0.117604    11.00000    0.06581    0.04424 =
         0.05957    0.01631    0.00584   -0.00022
H1    2    0.836049    0.376118   -0.086285    11.00000    0.05397
H1A   2    0.725305   -0.204216    0.232882    11.00000    0.07345
HKLF    4
END
;
data_global
_journal_date_recd_electronic     2012-09-14
_journal_date_accepted     2012-09-25
_journal_name_full     'Acta Crystallographica, Section E'
_journal_year     2012
_journal_volume     68
_journal_issue     11
_journal_page_first     o3135
_journal_page_last     o3135
_journal_paper_category     QO
_journal_paper_doi     10.1107/S1600536812040573
_journal_coeditor_code     GO2070
_publ_contact_author_name     'Sridhar, M. A.'
_publ_contact_author_address
;
Department of Studies in Physics Manasagangotri
University of Mysore, Mysore 570 006
India
;
_publ_contact_author_email     'mas@physics.uni-mysore.ac.in'
_publ_contact_author_fax     '+918212419363'
_publ_contact_author_phone     '+918212419333'
_publ_section_title
;
1<i>H</i>-Indole-3-carbaldehyde
;
_publ_section_title_footnote     .
loop_
    _publ_author_name
    _publ_author_footnote
    _publ_author_address
    'Dileep, C. S.' .
;
Department of Studies in Physics,
Manasagangotri,
University of Mysore,
Mysore 570 006
India
;
    'Abdoh, M. M. M.' .
;
Department of Physics
Faculty of Science
An Najah National University
Nabtus, West Bank
Palestinian Territories
;
    'Chakravarthy, M. P.' .
;
Department of Studies in Chemistry,
Manasagangotri,
University of Mysore,
Mysore 570 006
India
;
    'Mohana, K. N.' .
;
Department of Studies in Chemistry,
Manasagangotri,
University of Mysore,
Mysore 570 006
India
;
    'Sridhar, M. A.' .
;
Department of Studies in Physics,
Manasagangotri,
University of Mysore,
Mysore 570 006
India
;
_publ_section_synopsis     .
