# Supplementary material for: 1H-Indole-3-carbaldehyde
Source: Acta Crystallogr Sect E Struct Rep Online. 2012 Oct 13;68(Pt 11):o3135. doi: 10.1107/S1600536812040573 (PMC3515237; doi:10.1107/S1600536812040573)
Supplement: Supplementary file 2 [file e-68-o3135-Isup2.hkl]

# 
# h,k,l, Fc-squared, Fo-squared, sigma(Fo-squared) and status flag 
# 
data_I
_shelx_title ' N90 in Pca2(1)' 
_shelx_refln_list_code          4 
_shelx_F_calc_maximum       80.55 
_exptl_crystal_F_000       304.00 
_reflns_d_resolution_high  0.7974 
 
loop_ 
 _symmetry_equiv_pos_as_xyz 
 'x, y, z' 
 '-x, -y, z+1/2' 
 '-x+1/2, y, z+1/2' 
 'x+1/2, -y, z' 
 
_cell_length_a    14.0758 
_cell_length_b     5.8059 
_cell_length_c     8.6909 
_cell_angle_alpha  90.000 
_cell_angle_beta   90.000 
_cell_angle_gamma  90.000 
 
_shelx_F_squared_multiplier     1.000 
 
loop_ 
 _refln_index_h 
 _refln_index_k 
 _refln_index_l 
 _refln_F_squared_calc 
 _refln_F_squared_meas 
 _refln_F_squared_sigma 
 _refln_observed_status 
   2   0   0     1307.11     1300.42     17.91 o 
   4   0   0     5885.07     5901.84    225.92 o 
   8   0   0      305.20      323.00      8.29 o 
  10   0   0      196.04      189.61      6.05 o 
  12   0   0      283.23      264.00      8.25 o 
  14   0   0        0.96        0.18      0.58 o 
  16   0   0        7.02        4.11      1.51 o 
   0   1   0      646.22      591.69      6.93 o 
   1   1   0      742.40      701.08      5.75 o 
   2   1   0       16.23       18.67      0.60 o 
   3   1   0       17.60       18.68      0.51 o 
   4   1   0      274.12      260.24      7.68 o 
   5   1   0      311.15      310.41      4.22 o 
   6   1   0      127.91      119.67      2.69 o 
   7   1   0      423.90      449.06      5.85 o 
   8   1   0        0.11       -0.07      0.21 o 
   9   1   0        0.70        1.62      0.51 o 
  10   1   0       25.28       23.92      0.90 o 
  11   1   0       40.80       41.66      1.39 o 
  12   1   0       59.49       59.64      1.76 o 
  13   1   0       80.37       78.83      2.97 o 
  14   1   0        0.29       -0.70      0.98 o 
  15   1   0        9.67       11.30      1.52 o 
  16   1   0        0.00       -0.50      0.50 o 
  17   1   0        0.77        0.55      0.84 o 
   0   2   0     1459.03     1389.14     15.94 o 
   1   2   0        3.93        2.58      0.27 o 
   2   2   0      174.43      157.77      1.74 o 
   3   2   0      109.51      108.24      1.49 o 
   4   2   0      265.00      248.34      3.64 o 
   5   2   0      103.81      114.47      1.90 o 
   6   2   0      227.24      235.21      4.56 o 
   7   2   0      208.32      219.63      4.49 o 
   8   2   0       14.77       14.79      1.13 o 
   9   2   0       32.05       36.26      1.72 o 
  10   2   0       18.84       20.89      1.47 o 
  11   2   0        2.79        2.34      0.74 o 
  12   2   0        0.10       -0.38      0.53 o 
  13   2   0        8.78        8.36      1.25 o 
  14   2   0        1.57        2.31      0.92 o 
  15   2   0        2.54        5.01      1.13 o 
  16   2   0        1.17        1.56      0.98 o 
   0   3   0      554.44      581.36     18.45 o 
   1   3   0      349.65      365.76      4.47 o 
   2   3   0        0.66        0.64      0.26 o 
   3   3   0      171.80      179.49      3.04 o 
   4   3   0       17.54       19.77      0.92 o 
   5   3   0        5.29        3.88      0.46 o 
   6   3   0        4.81        4.96      0.42 o 
   7   3   0        0.00        0.25      0.34 o 
   8   3   0        4.66        4.00      0.62 o 
   9   3   0        0.47        1.93      0.69 o 
  10   3   0       14.13       13.46      2.16 o 
  11   3   0       48.32       45.74      2.27 o 
  12   3   0        7.11        4.85      1.01 o 
  13   3   0        3.48        3.52      0.97 o 
  14   3   0        0.76        1.32      0.85 o 
  15   3   0       21.54       22.82      3.78 o 
  16   3   0        0.82        0.91      0.92 o 
   0   4   0        0.00       -0.08      0.36 o 
   1   4   0       16.96       17.70      0.85 o 
   2   4   0       43.66       47.22      1.53 o 
   3   4   0        4.12        2.06      0.67 o 
   4   4   0      156.24      160.86      3.13 o 
   5   4   0        3.30        2.80      0.56 o 
   6   4   0        3.67        2.62      0.60 o 
   7   4   0       73.22       84.33      2.29 o 
   8   4   0       21.53       19.24      1.07 o 
   9   4   0       24.11       24.93      1.81 o 
  10   4   0        1.96        2.42      0.88 o 
  11   4   0        0.17        0.23      0.66 o 
  12   4   0        9.89        5.82      1.21 o 
  13   4   0        2.40        3.73      2.21 o 
  14   4   0        2.54        2.37      1.13 o 
   0   5   0      222.94      225.81      5.25 o 
   1   5   0       67.40       68.00      1.83 o 
   2   5   0        1.86        1.59      0.50 o 
   3   5   0       25.33       23.08      1.49 o 
   4   5   0       39.10       40.69      1.68 o 
   5   5   0        0.26       -0.42      0.58 o 
   6   5   0       48.21       47.98      2.33 o 
   7   5   0        8.98        6.96      1.49 o 
   8   5   0        0.67        1.83      0.86 o 
   9   5   0       99.90       97.52      3.70 o 
  10   5   0       52.64       48.63      3.32 o 
  11   5   0       20.47       23.01      3.69 o 
  12   5   0        1.93        2.41      1.08 o 
   0   6   0      162.55      172.06     10.19 o 
   1   6   0       32.66       33.85      1.77 o 
   2   6   0      225.29      232.37      5.11 o 
   3   6   0        1.80        0.99      0.78 o 
   4   6   0        7.06        8.06      1.12 o 
   5   6   0        0.74        0.42      0.80 o 
   6   6   0       41.97       40.53      1.99 o 
   7   6   0        6.19        7.26      1.32 o 
   8   6   0       12.18       10.51      2.05 o 
   9   6   0       12.57       15.07      2.75 o 
  10   6   0        0.20        0.44      0.90 o 
   0   7   0        0.10        0.05      1.24 o 
   1   7   0        7.42        6.09      1.36 o 
   2   7   0        3.25        1.73      0.99 o 
   3   7   0        1.27       -0.67      0.95 o 
   4   7   0        6.29        3.91      1.15 o 
   2   0   1     3115.53     3239.53     25.76 o 
   4   0   1       52.57       46.50      0.91 o 
   6   0   1      123.38      123.99      1.84 o 
   8   0   1       87.02       91.98      1.90 o 
  10   0   1       55.66       56.92      1.59 o 
  12   0   1       81.63       78.50      2.11 o 
  14   0   1      192.56      198.44      3.93 o 
  16   0   1        4.59        3.12      1.01 o 
   1   1   1     2530.87     2513.53     14.03 o 
   2   1   1      793.12      760.77      4.61 o 
   3   1   1      193.19      173.82      1.20 o 
   4   1   1      113.10      111.79      0.93 o 
   5   1   1       90.00       82.09      0.93 o 
   6   1   1      199.47      199.86      1.83 o 
   7   1   1      118.50      130.50      1.56 o 
   8   1   1       23.84       24.47      0.69 o 
   9   1   1       14.25       15.74      0.66 o 
  10   1   1       81.01       82.39      1.76 o 
  11   1   1       64.34       62.40      1.11 o 
  12   1   1       28.01       24.84      0.74 o 
  13   1   1        9.20        8.22      0.81 o 
  14   1   1        9.63        8.81      0.79 o 
  15   1   1       11.95       12.67      0.90 o 
  16   1   1        8.07        8.28      1.45 o 
  17   1   1        0.22        1.21      0.60 o 
   1   2   1      238.94      232.89      1.72 o 
   2   2   1      226.20      220.88      2.52 o 
   3   2   1      249.18      246.53      2.26 o 
   4   2   1      320.33      329.48      2.59 o 
   5   2   1      398.10      404.85      5.45 o 
   6   2   1      100.26      107.09      1.58 o 
   7   2   1      348.78      353.15      3.86 o 
   8   2   1       92.00       90.12      1.86 o 
   9   2   1       73.20       66.50      1.65 o 
  10   2   1       54.81       53.24      2.29 o 
  11   2   1       36.32       34.91      1.58 o 
  12   2   1       35.46       34.23      1.38 o 
  13   2   1       28.02       27.25      1.35 o 
  14   2   1       14.63       14.16      1.73 o 
  15   2   1        3.93        3.68      0.79 o 
  16   2   1        1.79        1.86      0.59 o 
   1   3   1       83.19       82.57      1.12 o 
   2   3   1      138.28      147.51      1.63 o 
   3   3   1      567.38      577.95      5.33 o 
   4   3   1       57.83       57.95      1.09 o 
   5   3   1      301.26      299.39      2.91 o 
   6   3   1       40.94       43.02      0.82 o 
   7   3   1      146.25      147.45      2.08 o 
   8   3   1        5.60        5.97      0.38 o 
   9   3   1      317.68      318.01      4.62 o 
  10   3   1       14.44       15.46      1.01 o 
  11   3   1      105.33      109.45      2.71 o 
  12   3   1        1.49        1.81      0.58 o 
  13   3   1       49.00       55.63      1.91 o 
  14   3   1       16.03       15.68      1.26 o 
  15   3   1       15.45       16.93      1.72 o 
  16   3   1        1.99        2.72      1.94 o 
   1   4   1        2.82        2.00      0.29 o 
   2   4   1       94.70       95.24      1.49 o 
   3   4   1       15.81       16.59      0.65 o 
   4   4   1       71.69       72.99      1.57 o 
   5   4   1      109.28      102.63      1.71 o 
   6   4   1       21.65       18.16      0.72 o 
   7   4   1      181.72      179.12      2.43 o 
   8   4   1       40.70       43.23      1.20 o 
   9   4   1        9.82        7.86      0.77 o 
  10   4   1      106.74      103.63      2.54 o 
  11   4   1       21.58       25.13      1.39 o 
  12   4   1        6.96        7.41      1.29 o 
  13   4   1        8.76        8.46      1.32 o 
  14   4   1        1.93        1.84      0.69 o 
   1   5   1       10.25       10.74      0.68 o 
   2   5   1       12.05       11.78      0.62 o 
   3   5   1       77.03       75.10      1.62 o 
   4   5   1       60.70       57.97      1.76 o 
   5   5   1       93.04       91.88      2.03 o 
   6   5   1        3.50        2.17      0.58 o 
   7   5   1       32.06       38.20      1.77 o 
   8   5   1       19.87       18.50      1.24 o 
   9   5   1        4.84        4.87      0.78 o 
  10   5   1        0.51        0.77      0.59 o 
  11   5   1        2.32        1.39      0.65 o 
  12   5   1        2.24        2.62      0.67 o 
   1   6   1       11.96       11.91      0.82 o 
   2   6   1       42.11       43.94      1.17 o 
   3   6   1        2.06        2.80      0.55 o 
   4   6   1        1.09        0.96      0.45 o 
   5   6   1       15.19       15.70      1.24 o 
   6   6   1        4.88        5.29      0.84 o 
   7   6   1       14.34       14.43      1.23 o 
   8   6   1        0.82        0.79      0.60 o 
   9   6   1        2.44        1.68      0.86 o 
   1   7   1        4.65        3.95      0.67 o 
   2   7   1        2.32        2.26      0.71 o 
   3   7   1        0.35        0.87      0.66 o 
   4   7   1       10.70       11.97      1.24 o 
   0   0   2     3002.24     2995.99     60.23 o 
   2   0   2     3981.21     4080.95     35.58 o 
   4   0   2      465.90      470.26      4.49 o 
   6   0   2      409.16      427.23      4.86 o 
   8   0   2       22.31       22.34      0.99 o 
  10   0   2       12.79       14.32      0.89 o 
  12   0   2      141.55      145.51      3.09 o 
  14   0   2       28.80       29.40      1.50 o 
  16   0   2        9.13       11.23      1.56 o 
   0   1   2     4104.50     4065.45     29.68 o 
   1   1   2     1913.47     1888.30     10.57 o 
   2   1   2     6488.27     6554.98     36.48 o 
   3   1   2      158.86      149.52      1.15 o 
   4   1   2      317.36      309.09      2.25 o 
   5   1   2      576.18      589.34      4.23 o 
   6   1   2      266.24      252.01      2.12 o 
   7   1   2      104.16      110.99      1.37 o 
   8   1   2      295.66      309.20      2.95 o 
   9   1   2      115.82      117.58      1.71 o 
  10   1   2       19.99       19.01      0.86 o 
  11   1   2       30.30       30.18      0.91 o 
  12   1   2       49.74       47.96      1.36 o 
  13   1   2       31.03       32.67      1.06 o 
  14   1   2        7.35        7.05      0.73 o 
  15   1   2       14.46       13.70      0.98 o 
  16   1   2        0.48        0.29      0.46 o 
  17   1   2        0.45        0.26      0.59 o 
   0   2   2      542.74      606.34      5.81 o 
   1   2   2       37.25       40.40      0.53 o 
   2   2   2       20.09       24.06      0.42 o 
   3   2   2      123.59      127.38      1.46 o 
   4   2   2       35.04       33.18      0.62 o 
   5   2   2       51.07       56.29      0.80 o 
   6   2   2        5.85        7.77      0.55 o 
   7   2   2       17.81       17.96      0.79 o 
   8   2   2       36.80       38.16      1.26 o 
   9   2   2       66.15       66.03      1.64 o 
  10   2   2        5.89        5.65      0.62 o 
  11   2   2       10.93        9.47      1.12 o 
  12   2   2       40.94       39.22      1.28 o 
  13   2   2       26.27       28.66      1.45 o 
  14   2   2        6.67        5.75      0.70 o 
  15   2   2        4.18        3.06      0.65 o 
  16   2   2        0.16        0.50      0.55 o 
   0   3   2      303.87      328.43      4.80 o 
   1   3   2        5.73        3.62      0.28 o 
   2   3   2       46.69       50.27      0.85 o 
   3   3   2       13.46       16.45      0.54 o 
   4   3   2       43.84       45.87      0.95 o 
   5   3   2      252.48      252.87      2.57 o 
   6   3   2        2.25        2.69      0.27 o 
   7   3   2       31.88       29.40      0.86 o 
   8   3   2       16.05       15.51      0.75 o 
   9   3   2        4.21        4.50      0.50 o 
  10   3   2        0.46        0.57      0.45 o 
  11   3   2       19.27       20.17      1.17 o 
  12   3   2       11.84       10.54      0.97 o 
  13   3   2        3.60        2.06      0.62 o 
  14   3   2        0.91        0.34      0.57 o 
  15   3   2        4.15        3.90      1.12 o 
   0   4   2      115.30      119.01      2.44 o 
   1   4   2       21.29       22.33      0.66 o 
   2   4   2      195.80      199.39      2.22 o 
   3   4   2       28.42       27.13      0.78 o 
   4   4   2       19.99       18.51      0.73 o 
   5   4   2       45.82       45.28      1.16 o 
   6   4   2       25.24       22.76      0.77 o 
   7   4   2       39.82       39.54      0.97 o 
   8   4   2      119.94      117.55      2.00 o 
   9   4   2        7.83        7.70      0.69 o 
  10   4   2        9.77        9.83      0.95 o 
  11   4   2        3.39        2.39      0.61 o 
  12   4   2        0.13        0.04      0.50 o 
  13   4   2        1.13        1.14      0.72 o 
  14   4   2        1.77        1.84      0.68 o 
   0   5   2       38.76       35.06      1.72 o 
   1   5   2      132.33      128.94      2.06 o 
   2   5   2      130.17      135.30      1.91 o 
   3   5   2       98.77       93.38      2.02 o 
   4   5   2       51.50       47.23      1.22 o 
   5   5   2       10.14        8.04      0.62 o 
   6   5   2        7.75        7.40      0.59 o 
   7   5   2       47.86       48.15      1.69 o 
   8   5   2        5.93        5.77      0.87 o 
   9   5   2       44.32       46.92      2.59 o 
  10   5   2        3.66        6.24      0.88 o 
  11   5   2        7.92        5.95      0.84 o 
  12   5   2        1.19        1.58      0.88 o 
   0   6   2       99.11      106.40      3.50 o 
   1   6   2        8.69        7.23      0.60 o 
   2   6   2        8.15        9.72      0.80 o 
   3   6   2       14.53       13.57      0.98 o 
   4   6   2       45.25       44.69      1.24 o 
   5   6   2       12.79       12.89      1.13 o 
   6   6   2        4.94        2.99      1.01 o 
   7   6   2        2.44        3.56      0.96 o 
   8   6   2        5.39        6.12      0.88 o 
   9   6   2        2.47        1.68      0.69 o 
   0   7   2       58.14       60.88      3.07 o 
   1   7   2        7.84        7.35      0.89 o 
   2   7   2       19.82       20.34      1.28 o 
   3   7   2        4.58        5.27      0.88 o 
   2   0   3      654.15      625.34      5.47 o 
   4   0   3      609.56      606.38      6.37 o 
   6   0   3       20.31       25.11      0.91 o 
   8   0   3      271.99      266.26      3.57 o 
  10   0   3       48.18       52.37      2.00 o 
  12   0   3        9.99       10.00      1.25 o 
  14   0   3       13.91       15.34      1.27 o 
  16   0   3        4.10        3.83      1.67 o 
   1   1   3      100.22      101.83      0.81 o 
   2   1   3      687.34      673.93      4.23 o 
   3   1   3      637.05      636.67      4.24 o 
   4   1   3       90.13       89.06      1.00 o 
   5   1   3      156.40      168.45      1.65 o 
   6   1   3      176.65      176.97      2.95 o 
   7   1   3      240.90      254.18      2.40 o 
   8   1   3        2.01        1.31      0.29 o 
   9   1   3       52.95       50.71      1.11 o 
  10   1   3       23.36       20.16      0.78 o 
  11   1   3       70.46       65.97      1.41 o 
  12   1   3       65.68       69.69      1.50 o 
  13   1   3       22.19       24.04      1.12 o 
  14   1   3        4.17        5.22      0.69 o 
  15   1   3        5.90        6.25      1.13 o 
  16   1   3       23.95       25.84      1.31 o 
   1   2   3      415.70      424.77      3.04 o 
   2   2   3      548.13      574.62      3.77 o 
   3   2   3       93.16       88.92      0.97 o 
   4   2   3      245.33      249.08      2.21 o 
   5   2   3      256.97      263.93      2.33 o 
   6   2   3       73.14       78.78      0.98 o 
   7   2   3      120.43      113.71      1.85 o 
   8   2   3      110.75      114.46      1.74 o 
   9   2   3       23.49       22.40      0.80 o 
  10   2   3      219.94      213.28      2.81 o 
  11   2   3       87.16       85.34      1.63 o 
  12   2   3       20.53       18.52      0.84 o 
  13   2   3       10.59       10.83      0.86 o 
  14   2   3        3.87        4.19      0.68 o 
  15   2   3       13.58       12.65      1.00 o 
  16   2   3        0.98        1.00      0.59 o 
   1   3   3       13.82       15.56      0.47 o 
   2   3   3       45.73       47.87      0.70 o 
   3   3   3       48.44       48.22      0.79 o 
   4   3   3       50.87       48.77      1.07 o 
   5   3   3       64.82       65.81      1.22 o 
   6   3   3       82.08       74.98      1.22 o 
   7   3   3      136.65      135.55      1.71 o 
   8   3   3       42.46       41.94      1.10 o 
   9   3   3       29.79       28.53      0.91 o 
  10   3   3       20.70       19.87      0.84 o 
  11   3   3        3.30        3.01      0.53 o 
  12   3   3        8.67        7.99      0.76 o 
  13   3   3        2.82        3.59      0.65 o 
  14   3   3        5.63        5.07      0.72 o 
  15   3   3        2.62        1.76      0.65 o 
   1   4   3       29.76       27.95      0.73 o 
   2   4   3        2.91        3.42      0.37 o 
   3   4   3       27.30       29.69      0.90 o 
   4   4   3       98.00       99.60      1.70 o 
   5   4   3       24.36       26.67      0.89 o 
   6   4   3      194.04      199.35      2.67 o 
   7   4   3       44.05       45.40      1.24 o 
   8   4   3       46.64       46.99      1.49 o 
   9   4   3       41.21       46.33      1.63 o 
  10   4   3        0.76        1.47      0.55 o 
  11   4   3       31.90       35.73      1.44 o 
  12   4   3        8.46        7.66      1.02 o 
  13   4   3       12.55       12.06      1.00 o 
   1   5   3       30.45       29.50      0.80 o 
   2   5   3        1.10        0.69      0.30 o 
   3   5   3        0.03        0.12      0.32 o 
   4   5   3        0.37       -0.32      0.32 o 
   5   5   3       96.35       94.27      1.83 o 
   6   5   3        2.14        1.74      0.65 o 
   7   5   3       45.71       46.75      1.54 o 
   8   5   3        1.15        1.05      0.51 o 
   9   5   3       11.41        9.32      1.38 o 
  10   5   3        1.17        0.91      0.59 o 
  11   5   3        8.15        8.43      1.03 o 
   1   6   3       18.87       21.52      0.82 o 
   2   6   3       28.03       30.10      1.08 o 
   3   6   3        2.95        4.04      0.59 o 
   4   6   3        2.53        1.80      0.47 o 
   5   6   3        3.73        2.20      0.86 o 
   6   6   3        6.99        7.04      0.92 o 
   7   6   3        7.99        7.30      1.08 o 
   8   6   3        0.30        0.72      0.65 o 
   0   0   4      376.85      377.64      6.37 o 
   2   0   4      818.66      788.81     10.05 o 
   4   0   4        5.12        8.66      0.40 o 
   6   0   4      107.81      106.39      1.75 o 
   8   0   4       75.75       77.19      1.61 o 
  10   0   4       73.01       71.40      1.99 o 
  12   0   4        0.09       -0.28      0.47 o 
  14   0   4        7.09        5.52      0.93 o 
  16   0   4        9.13       15.78      1.82 o 
   0   1   4      677.25      668.98      7.03 o 
   1   1   4      210.35      214.57      1.31 o 
   2   1   4       53.60       50.10      0.54 o 
   3   1   4      448.98      439.06      3.50 o 
   4   1   4      618.00      606.09      4.14 o 
   5   1   4       39.77       41.72      0.55 o 
   6   1   4       30.30       31.08      0.63 o 
   7   1   4       32.75       34.50      0.71 o 
   8   1   4       20.75       19.96      0.60 o 
   9   1   4       38.21       36.02      0.96 o 
  10   1   4       68.54       65.18      1.50 o 
  11   1   4        8.05        8.38      0.74 o 
  12   1   4       30.07       29.66      1.53 o 
  13   1   4        7.78        6.79      0.64 o 
  14   1   4       12.18       13.68      0.86 o 
  15   1   4        7.00        8.57      0.88 o 
  16   1   4        6.94        7.18      0.87 o 
   0   2   4      244.80      248.55      2.59 o 
   1   2   4      160.89      156.62      1.35 o 
   2   2   4      544.36      541.07      3.80 o 
   3   2   4      743.57      734.82      5.01 o 
   4   2   4      357.85      354.40      2.74 o 
   5   2   4       23.25       22.28      0.53 o 
   6   2   4       58.76       57.44      0.93 o 
   7   2   4       90.68       93.13      1.14 o 
   8   2   4       52.52       54.76      1.19 o 
   9   2   4       61.65       63.02      1.33 o 
  10   2   4       11.93       11.72      0.82 o 
  11   2   4       11.85       11.48      0.72 o 
  12   2   4       24.06       20.41      0.92 o 
  13   2   4        9.79        9.70      0.85 o 
  14   2   4       10.40       10.14      0.91 o 
  15   2   4        4.18        4.56      0.82 o 
   0   3   4       89.08       92.24      1.46 o 
   1   3   4       46.45       47.48      0.67 o 
   2   3   4        9.09       10.64      0.35 o 
   3   3   4       28.97       30.81      0.64 o 
   4   3   4        7.05        7.85      0.39 o 
   5   3   4       78.89       82.71      1.11 o 
   6   3   4       18.88       19.50      0.69 o 
   7   3   4       83.91       81.69      1.39 o 
   8   3   4       27.08       26.92      0.77 o 
   9   3   4       36.76       37.42      1.12 o 
  10   3   4        7.75        7.33      0.72 o 
  11   3   4        4.44        4.53      0.63 o 
  12   3   4        5.10        4.55      0.67 o 
  13   3   4        0.52        0.10      0.50 o 
  14   3   4        0.06       -0.00      0.52 o 
   0   4   4      185.87      180.63      2.62 o 
   1   4   4       78.82       75.55      1.17 o 
   2   4   4       71.52       69.94      1.16 o 
   3   4   4      186.17      171.75      2.44 o 
   4   4   4      107.72      101.77      1.64 o 
   5   4   4       88.41       83.44      1.73 o 
   6   4   4       30.05       29.13      0.96 o 
   7   4   4       19.88       18.96      0.79 o 
   8   4   4       40.64       40.67      1.13 o 
   9   4   4        0.98        0.70      0.43 o 
  10   4   4        4.92        2.34      0.58 o 
  11   4   4        3.38        3.02      0.80 o 
  12   4   4        1.07        1.39      0.58 o 
  13   4   4        2.87        3.45      0.68 o 
   0   5   4       11.71       10.04      0.72 o 
   1   5   4       31.20       31.11      1.03 o 
   2   5   4       23.56       22.65      0.78 o 
   3   5   4       69.20       66.51      1.42 o 
   4   5   4        2.71        2.31      0.44 o 
   5   5   4       28.28       25.83      0.96 o 
   6   5   4        5.62        6.39      0.64 o 
   7   5   4        2.40        1.43      0.47 o 
   8   5   4       23.52       24.06      1.21 o 
   9   5   4        0.64        0.68      0.54 o 
  10   5   4        2.49        3.04      0.84 o 
  11   5   4        1.26        2.21      0.77 o 
   0   6   4       70.66       74.48      2.49 o 
   1   6   4        8.19        8.12      0.73 o 
   2   6   4        5.36        5.60      0.66 o 
   3   6   4       11.53       11.15      0.76 o 
   4   6   4        6.72        9.53      0.90 o 
   5   6   4       24.31       28.44      1.36 o 
   6   6   4        2.19        1.93      0.62 o 
   7   6   4        2.77        2.55      0.67 o 
   2   0   5       12.09       12.91      0.57 o 
   4   0   5      371.58      390.24      3.86 o 
   6   0   5       68.83       66.91      1.97 o 
   8   0   5      182.62      186.88      2.82 o 
  10   0   5       21.41       19.55      1.15 o 
  12   0   5       35.21       35.95      1.61 o 
  14   0   5       23.85       28.12      2.72 o 
   1   1   5       36.17       36.18      0.61 o 
   2   1   5      282.55      292.44      2.82 o 
   3   1   5        7.24        8.30      0.28 o 
   4   1   5      136.00      143.66      1.29 o 
   5   1   5      114.84      117.50      1.26 o 
   6   1   5      121.02      121.63      1.27 o 
   7   1   5       53.17       52.78      0.76 o 
   8   1   5       78.18       77.60      1.46 o 
   9   1   5       41.57       41.05      1.06 o 
  10   1   5      148.64      149.20      2.23 o 
  11   1   5       10.65       10.12      0.69 o 
  12   1   5        8.77        9.68      0.88 o 
  13   1   5       16.90       20.02      0.96 o 
  14   1   5       10.71       11.75      0.86 o 
  15   1   5       14.88       16.26      1.55 o 
   1   2   5       33.42       33.34      0.60 o 
   2   2   5       86.58       92.27      1.29 o 
   3   2   5       12.56       12.64      0.37 o 
   4   2   5      121.97      118.41      1.24 o 
   5   2   5      206.33      198.28      1.89 o 
   6   2   5      129.38      130.97      1.41 o 
   7   2   5        0.06        0.11      0.20 o 
   8   2   5       21.66       19.29      0.72 o 
   9   2   5       36.52       34.90      1.24 o 
  10   2   5       39.44       37.52      1.10 o 
  11   2   5        0.72        0.29      0.37 o 
  12   2   5        1.11        1.28      0.47 o 
  13   2   5        6.28        5.81      0.73 o 
  14   2   5        2.47        2.51      1.15 o 
   1   3   5        7.51        7.13      0.31 o 
   2   3   5        0.46        0.28      0.19 o 
   3   3   5       78.57       83.10      1.25 o 
   4   3   5      129.67      131.72      1.54 o 
   5   3   5       20.88       18.70      0.69 o 
   6   3   5      101.42      104.48      1.76 o 
   7   3   5       31.16       32.05      0.90 o 
   8   3   5       82.67       83.10      1.65 o 
   9   3   5       50.23       49.94      1.31 o 
  10   3   5        1.12        0.99      0.42 o 
  11   3   5       24.26       25.92      1.13 o 
  12   3   5       11.58       12.80      1.09 o 
  13   3   5        3.19        1.80      0.83 o 
   1   4   5       49.81       45.79      1.24 o 
   2   4   5        4.48        4.67      0.38 o 
   3   4   5       15.41       13.78      0.85 o 
   4   4   5        1.00        1.42      0.35 o 
   5   4   5       23.30       22.89      0.85 o 
   6   4   5       42.96       39.80      1.23 o 
   7   4   5       21.58       19.82      0.93 o 
   8   4   5       12.04       11.14      0.79 o 
   9   4   5        4.16        5.36      0.58 o 
  10   4   5        1.59        1.09      0.51 o 
  11   4   5        4.95        6.49      0.81 o 
  12   4   5        2.42        1.35      0.82 o 
   1   5   5        3.45        1.77      0.41 o 
   2   5   5       17.54       15.83      0.96 o 
   3   5   5        2.32        2.85      0.46 o 
   4   5   5        9.62       10.89      0.71 o 
   5   5   5        5.02        5.00      0.55 o 
   6   5   5       46.79       50.46      2.05 o 
   7   5   5       12.05       12.29      0.95 o 
   8   5   5        5.47        5.75      0.75 o 
   9   5   5        4.62        4.17      0.93 o 
   1   6   5        4.82        7.07      0.74 o 
   2   6   5        1.52        2.22      0.55 o 
   3   6   5        1.27        1.31      0.61 o 
   4   6   5        5.02        7.19      1.06 o 
   5   6   5        0.74       -0.59      0.59 o 
   0   0   6      170.82      175.44      4.24 o 
   2   0   6      334.35      336.86      4.89 o 
   4   0   6       46.61       48.42      1.58 o 
   6   0   6       61.19       61.33      1.26 o 
   8   0   6       30.10       27.71      0.94 o 
  10   0   6      118.15      117.87      2.62 o 
  12   0   6        2.11        0.36      0.75 o 
  14   0   6        6.34        7.43      2.78 o 
   0   1   6       74.51       69.62      1.33 o 
   1   1   6       67.24       72.04      0.95 o 
   2   1   6       83.67       86.70      1.32 o 
   3   1   6        9.68        9.36      0.55 o 
   4   1   6      108.24      108.38      1.60 o 
   5   1   6        0.20        0.39      0.14 o 
   6   1   6        8.05        7.94      0.32 o 
   7   1   6        0.65        0.83      0.25 o 
   8   1   6        1.04        1.22      0.22 o 
   9   1   6        8.55        7.12      0.50 o 
  10   1   6        3.69        3.75      0.64 o 
  11   1   6        0.27       -0.44      0.44 o 
  12   1   6        4.66        3.72      0.69 o 
  13   1   6        4.10        3.93      0.89 o 
  14   1   6        4.72        7.10      0.92 o 
   0   2   6        0.56        0.28      0.38 o 
   1   2   6      102.36       98.37      0.97 o 
   2   2   6        9.98        9.36      0.28 o 
   3   2   6       87.94       84.43      0.96 o 
   4   2   6      223.57      216.61      1.94 o 
   5   2   6      122.58      121.21      1.59 o 
   6   2   6       26.13       27.69      0.72 o 
   7   2   6       14.32       15.33      0.63 o 
   8   2   6       31.82       33.21      0.91 o 
   9   2   6       63.46       69.39      1.77 o 
  10   2   6        9.71       10.58      0.79 o 
  11   2   6        3.91        4.32      0.64 o 
  12   2   6       11.44       12.33      0.91 o 
  13   2   6        1.29        0.27      0.65 o 
   0   3   6        9.84        9.45      0.96 o 
   1   3   6      160.51      155.58      2.04 o 
   2   3   6       13.31       12.20      0.55 o 
   3   3   6      269.08      261.02      2.81 o 
   4   3   6        8.07        8.01      0.51 o 
   5   3   6      284.88      277.64      3.03 o 
   6   3   6       31.00       27.66      0.79 o 
   7   3   6        2.25        2.14      0.49 o 
   8   3   6       18.85       19.61      1.15 o 
   9   3   6        9.53       11.34      0.93 o 
  10   3   6        8.85        6.35      0.84 o 
  11   3   6        3.70        2.26      0.71 o 
  12   3   6        1.68        2.70      0.77 o 
   0   4   6        5.26        6.39      1.03 o 
   1   4   6       31.94       33.95      0.95 o 
   2   4   6       20.76       20.27      0.83 o 
   3   4   6       33.70       31.93      1.15 o 
   4   4   6       23.95       24.65      1.05 o 
   5   4   6        8.51        9.75      0.76 o 
   6   4   6       13.74       12.36      1.01 o 
   7   4   6       22.37       22.21      1.47 o 
   8   4   6        0.96        0.64      0.56 o 
   9   4   6        2.34        2.88      0.72 o 
  10   4   6        0.71        0.31      0.70 o 
  11   4   6        6.44        5.67      1.05 o 
   0   5   6       60.86       57.01      4.92 o 
   1   5   6       17.39       20.43      1.16 o 
   2   5   6       17.87       17.71      1.11 o 
   3   5   6       16.00       17.39      1.22 o 
   4   5   6       12.58       14.68      1.06 o 
   5   5   6        1.07        0.87      0.56 o 
   6   5   6        7.03        7.71      1.02 o 
   7   5   6        2.95        4.43      0.89 o 
   8   5   6        5.15        5.13      0.97 o 
   0   6   6        8.77       12.03      1.55 o 
   1   6   6        1.06        1.42      0.64 o 
   2   6   6        5.27        5.01      1.15 o 
   2   0   7        1.78        2.03      0.54 o 
   4   0   7      235.32      246.99      8.65 o 
   6   0   7      142.90      131.58      6.02 o 
   8   0   7      206.69      204.06      4.38 o 
  10   0   7       49.27       50.18      4.12 o 
  12   0   7       27.53       31.64      2.51 o 
   1   1   7       10.08        9.82      0.53 o 
   2   1   7       54.81       56.13      1.71 o 
   3   1   7        7.74        7.56      0.78 o 
   4   1   7       11.82       11.99      1.60 o 
   5   1   7       26.62       28.63      1.25 o 
   6   1   7        6.74        6.67      0.70 o 
   7   1   7        8.24        8.07      0.49 o 
   8   1   7        2.84        2.03      0.42 o 
   9   1   7       10.32        9.15      0.66 o 
  10   1   7       24.79       23.81      1.14 o 
  11   1   7        1.57        0.43      0.54 o 
  12   1   7        1.70        0.52      0.59 o 
  13   1   7        5.56        6.88      0.92 o 
   1   2   7       19.60       20.41      0.80 o 
   2   2   7       57.66       54.52      2.55 o 
   3   2   7       31.19       31.03      1.99 o 
   4   2   7       11.76       11.49      1.57 o 
   5   2   7       26.98       25.65      1.27 o 
   6   2   7       67.07       68.94      1.88 o 
   7   2   7        6.45        6.51      0.55 o 
   8   2   7        0.20        0.08      0.38 o 
   9   2   7        1.79        2.36      0.50 o 
  10   2   7       27.86       31.10      1.20 o 
  11   2   7        7.56        8.49      0.88 o 
  12   2   7        7.45        6.93      0.94 o 
   1   3   7        0.54        0.19      0.27 o 
   2   3   7        2.86        2.71      0.41 o 
   3   3   7        1.30        1.23      0.35 o 
   4   3   7       37.27       35.22      1.04 o 
   5   3   7       74.68       72.41      1.56 o 
   6   3   7       47.05       49.08      1.32 o 
   7   3   7      100.24      104.15      2.03 o 
   8   3   7       31.41       31.15      1.32 o 
   9   3   7        3.05        3.79      0.72 o 
  10   3   7        5.55        6.79      0.87 o 
  11   3   7        2.36        1.31      0.65 o 
   1   4   7       28.33       24.97      1.08 o 
   2   4   7        0.38       -0.40      0.40 o 
   3   4   7        2.73        2.37      0.51 o 
   4   4   7       19.48       20.37      0.99 o 
   5   4   7        5.41        5.80      0.67 o 
   6   4   7       22.92       26.06      1.15 o 
   7   4   7        4.40        3.97      0.70 o 
   8   4   7        6.21        6.56      0.93 o 
   9   4   7        0.10       -0.22      0.64 o 
   1   5   7        3.50        5.29      0.74 o 
   2   5   7        2.90        1.16      0.57 o 
   3   5   7        0.16       -0.39      0.58 o 
   4   5   7        4.25        3.13      0.69 o 
   5   5   7        2.45        3.05      0.79 o 
   0   0   8       85.03       88.01      6.01 o 
   2   0   8       13.62       11.61      1.04 o 
   4   0   8       88.65       81.61      4.84 o 
   6   0   8        0.25        0.74      1.15 o 
   8   0   8       17.37       14.80      2.65 o 
  10   0   8        3.92        3.00      0.77 o 
   0   1   8       64.03       66.19      5.35 o 
   1   1   8       10.43       10.46      0.89 o 
   2   1   8      105.27      107.24      3.17 o 
   3   1   8       58.05       55.81      2.74 o 
   4   1   8        4.95        4.80      0.94 o 
   5   1   8        2.63        2.47      1.01 o 
   6   1   8        7.96        6.21      1.35 o 
   7   1   8       13.10       14.57      3.06 o 
   8   1   8       26.25       26.10      2.29 o 
   9   1   8        9.98        9.64      0.65 o 
  10   1   8        1.91        0.91      0.67 o 
  11   1   8        4.57        4.96      0.70 o 
   0   2   8       28.58       25.49      2.86 o 
   1   2   8       27.60       33.93      2.30 o 
   2   2   8       44.80       49.03      3.59 o 
   3   2   8       82.11       87.94      3.55 o 
   4   2   8       44.24       46.19      2.64 o 
   5   2   8        3.68        4.76      1.19 o 
   6   2   8       11.69        8.68      1.13 o 
   7   2   8       11.32       14.21      1.65 o 
   8   2   8        9.31        9.03      0.61 o 
   9   2   8        6.67        8.08      1.35 o 
  10   2   8        2.21        1.66      0.56 o 
   0   3   8       41.43       46.82      3.76 o 
   1   3   8       62.00       63.18      3.07 o 
   2   3   8        0.70        0.95      1.24 o 
   3   3   8       27.70       24.93      2.11 o 
   4   3   8        4.12        2.44      1.04 o 
   5   3   8       74.82       75.00      2.68 o 
   6   3   8        0.02        0.09      0.36 o 
   7   3   8       31.92       30.34      1.06 o 
   8   3   8        8.77        7.78      0.75 o 
   9   3   8       13.43       15.04      1.01 o 
   0   4   8        0.68       -0.35      0.61 o 
   1   4   8       15.67       18.09      1.20 o 
   2   4   8        4.25        5.47      0.60 o 
   3   4   8       46.37       47.51      2.66 o 
   4   4   8        8.76        8.18      0.73 o 
   5   4   8       15.42       13.60      0.91 o 
   6   4   8        4.31        2.91      0.65 o 
   7   4   8        4.57        3.46      0.81 o 
   2   0   9       30.18       33.81      3.51 o 
   4   0   9        2.57        1.57      1.45 o 
   6   0   9       26.62       24.38      3.29 o 
   8   0   9        2.01        2.35      1.68 o 
   1   1   9       16.04       14.53      1.80 o 
   2   1   9       26.26       25.70      1.78 o 
   3   1   9       13.19       13.69      1.45 o 
   4   1   9        0.79        1.49      0.98 o 
   5   1   9       15.37       10.29      1.72 o 
   6   1   9       44.66       49.75      6.41 o 
   7   1   9       21.48       20.63      2.27 o 
   8   1   9       10.25       11.06      2.46 o 
   9   1   9        3.42        5.18      2.59 o 
   1   2   9       12.44       10.02      1.61 o 
   2   2   9       24.01       24.81      2.23 o 
   3   2   9       12.17       14.24      1.84 o 
   4   2   9        5.32        5.54      1.28 o 
   5   2   9       10.63       13.01      2.33 o 
   6   2   9       10.03       12.23      2.80 o 
   7   2   9        7.14        9.15      2.46 o 
   8   2   9       12.21       10.52      2.81 o 
   1   3   9        3.12        1.81      1.04 o 
   2   3   9        6.08        4.00      1.25 o 
   3   3   9        1.84        2.65      1.14 o 
   4   3   9        4.09        3.16      1.22 o 
   5   3   9        6.06        5.70      2.18 o 
   6   3   9        5.05        3.96      1.27 o 
   1   4   9        2.26        0.48      1.03 o 
   0   0  10      120.62      127.56      6.76 o 
   2   0  10       23.14       24.90      3.43 o 
   4   0  10        9.95        7.89      2.51 o 
   6   0  10        2.70        1.21      1.65 o 
   0   1  10       62.81       62.22      4.79 o 
   1   1  10       20.36       21.04      2.26 o 
   2   1  10       10.38       11.03      1.76 o 
   3   1  10       25.54       27.30      2.75 o 
   4   1  10        5.31        3.36      1.79 o 
   5   1  10       27.02       32.70      2.81 o 
   6   1  10        1.98        2.33      1.34 o 
   0   2  10       52.71       59.68      4.76 o 
   1   2  10       12.00       11.93      3.33 o 
   2   2  10       12.51       12.78      1.93 o 
   3   2  10        9.69       11.41      1.79 o 
   4   2  10       10.85       10.09      1.77 o 
                                                 
